# Supplementary material for: The Prevalence of Metabolic Syndrome and Its Components in Firefighters: A Systematic Review and Meta-Analysis
Source: Int J Environ Res Public Health. 2023 Sep 23;20(19):6814. doi: 10.3390/ijerph20196814 (PMC10572458; doi:10.3390/ijerph20196814)
Supplement: Supplementary file 1 [file ijerph-20-06814-s001.zip]

Archive with 4 entries (4 files):
- Supplementary Figure S1. PRISMA Diagram.jpg
- Supplementary Figure S2. Risk of Bias.png
- Supplementary Figure S3. Components of Metsyn Forest Plot.jpg
- Supplementary Table S1. Study and participant characteristics .pdf
